# Supplementary material for: Extending differential gene expression testing to handle genome aneuploidy in cancer
Source: PLoS Comput Biol. 2026 Mar 27;22(3):e1014134. doi: 10.1371/journal.pcbi.1014134 (PMC13061324; doi:10.1371/journal.pcbi.1014134)
Supplement: S1 Table — This table provides insights into the relative distribution of private genes within each gene category and cancer type, and their overall background proportions. (XLSX) [file pcbi.1014134.s011.xlsx]

## Sheet: Sheet 1
Gene category
